# Supplementary material for: Immune repertoire and evolutionary trajectory analysis in the development of diabetic nephropathy
Source: Front Immunol. 2022 Sep 23;13:1006137. doi: 10.3389/fimmu.2022.1006137 (PMC9537376; doi:10.3389/fimmu.2022.1006137)
Supplement: Supplementary file 5 [file Table_1.xlsx]

## Sheet: scRNA_annotation
CellType	Freq	Filtered Celltype
Ascending vasa recta endothelium	196	Ascending vasa recta endothelium
B cell	759	B cell
CD4 T cell	948	ALL Zero
CD8 T cell	556	CD8 T cell
Connecting tubule	149	Connecting tubule
Descending vasa recta endothelium	165	Descending vasa recta endothelium
Epithelial progenitor cell	213	Epithelial
Fibroblast	23	Fibroblast
Glomerular endothelium	604	Glomerular endothelium
Intercalated cell	769	ALL Zero
Mast cell	38	Mast cell
MNP-a/classical monocyte derived	402	MNP
MNP-b/non-classical monocyte derived	270	MNP
MNP-c/dendritic cell	212	MNP
MNP-d/Tissue macrophage	84	MNP
Myofibroblast	106	Myofibroblast
Neutrophil	30	ALL Zero
NK cell	712	ALL Zero
NKT cell	650	NKT cell
Pelvic epithelium	132	ALL Zero
Peritubular capillary endothelium	642	Peritubular capillary endothelium
Plasmacytoid dendritic cell	23	Plasmacytoid dendritic cell
Podocyte	123	Podocyte
Principal cell	69	Principal cell
Proximal tubule	2348	Proximal tubule
Thick ascending limb of Loop of Henle	660	ALL Zero
Transitional urothelium	45	ALL Zero

## Sheet: Panglao_DB Plasma celltypes
species	official gene symbol	cell type	nicknames	ubiquitousness index	product description	gene type	canonical marker	germ layer	organ	sensitivity_human	sensitivity_mouse	specificity_human	specificity_mouse
Mm Hs	SDC1	Plasma cells	CD138|syndecan|SYND1|SDC	0.046	syndecan 1	protein-coding gene	1	Mesoderm	Immune system	0.555556	0	0.040558	0
Mm Hs	IRF4	Plasma cells	LSIRF|MUM1	0.003	interferon regulatory factor 4	protein-coding gene	1	Mesoderm	Immune system	0	0	0.008555	0.000642
Mm Hs	CD38	Plasma cells	NA	0.016	CD38 molecule	protein-coding gene	1	Mesoderm	Immune system	0.5	0	0.008555	0.016106
Mm Hs	PRDM1	Plasma cells	PRDI-BF1|BLIMP1	0.005	PR/SET domain 1	protein-coding gene	1	Mesoderm	Immune system	0.25	0	0.017427	0.001668
Mm Hs	CD93	Plasma cells	C1qRP|C1qR(P)|dJ737E23.1|CDw93|ECSM3|MXRA4|C1QR1	0.044	CD93 molecule	protein-coding gene	1	Mesoderm	Immune system	0	0	0.019328	0.048961
Mm Hs	CD27	Plasma cells	S152|Tp55|TNFRSF7	0.018	CD27 molecule	protein-coding gene	1	Mesoderm	Immune system	0.722222	0	0.014892	0.015785
Mm Hs	ENPP1	Plasma cells	PC-1|NPPS|M6S1|PDNP1	0.005	ectonucleotide pyrophosphatase/phosphodiesterase 1	protein-coding gene	1	Mesoderm	Immune system	0	0	0.011407	0.003273
Mm Hs	KLF4	Plasma cells	EZF|GKLF	0.126	Kruppel like factor 4	protein-coding gene	1	Mesoderm	Immune system	0.083333	0	0.139417	0.127503
Mm Hs	MS4A4A	Plasma cells	CD20L1|MS4A7	0.002	membrane spanning 4-domains A4A	protein-coding gene	1	Mesoderm	Immune system	0	0	0.007605	0.00077
Mm Hs	PIAS1	Plasma cells	GU/RH-II|ZMIZ3|DDXBP1	0.018	protein inhibitor of activated STAT 1	protein-coding gene	1	Mesoderm	Immune system	0	0	0.030735	0.015593
Mm Hs	CYCS	Plasma cells	CYC	0.38	cytochrome c, somatic	protein-coding gene	1	Mesoderm	Immune system	0.777778	0	0.504119	0.34683
Mm Hs	DIABLO	Plasma cells	SMAC|DIABLO-S|FLJ25049|FLJ10537|DFNA64	0.026	diablo IAP-binding mitochondrial protein	protein-coding gene	1	Mesoderm	Immune system	0	0	0	0.032983
Mm Hs	HTRA2	Plasma cells	OMI|PARK13|PRSS25	0.001	HtrA serine peptidase 2	protein-coding gene	1	Mesoderm	Immune system	0	0	0.000317	0.001027
Mm Hs	MS4A1	Plasma cells	Bp35|MS4A2|CD20	0.014	membrane spanning 4-domains A1	protein-coding gene	1	Mesoderm	Immune system	0	0	0.020596	0.011807
Mm Hs	CD9	Plasma cells	BA2|P24|TSPAN29|MRP-1|MIC3	0.344	CD9 molecule	protein-coding gene	1	Mesoderm	Immune system	0.277778	1	0.270913	0.366145
Mm Hs	CD19	Plasma cells	NA	0.007	CD19 molecule	protein-coding gene	1	Mesoderm	Immune system	0	0	0.007921	0.006096
Hs	CD24	Plasma cells	CD24A	0.039	CD24 molecule	protein-coding gene	1	Mesoderm	Immune system	0	0	0.194233	0
Mm Hs	CD37	Plasma cells	TSPAN26	0.116	CD37 molecule	protein-coding gene	1	Mesoderm	Immune system	0.111111	0	0.217047	0.094969
Mm Hs	CD40	Plasma cells	Bp50|TNFRSF5	0.012	CD40 molecule	protein-coding gene	1	Mesoderm	Immune system	0	0	0.013308	0.010845
Mm Hs	CD74	Plasma cells	DHLAG	0.169	CD74 molecule	protein-coding gene	1	Mesoderm	Immune system	0.972222	1	0.356781	0.125128
Mm Hs	CXCR4	Plasma cells	LESTR|NPY3R|HM89|NPYY3R|D2S201E|fusin|HSY3RR|CD184	0.04	C-X-C motif chemokine receptor 4	protein-coding gene	1	Mesoderm	Immune system	0.361111	0	0.196451	0.008791
Mm Hs	GZMB	Plasma cells	CCPI|CGL-1|CSP-B|CGL1|CTSGL1|SECT|CSPB	0.017	granzyme B	protein-coding gene	1	Mesoderm	Immune system	0	0	0.061153	0.008342
Mm Hs	TNFRSF17	Plasma cells	BCM|CD269|TNFRSF13A|BCMA	0.005	TNF receptor superfamily member 17	protein-coding gene	1	Mesoderm	Immune system	0.777778	0	0.001267	0
Mm Hs	TNFRSF13B	Plasma cells	TACI|CD267|IGAD2	0.016	TNF receptor superfamily member 13B	protein-coding gene	1	Mesoderm	Immune system	0.305556	0	0.001901	0
Mm Hs	FCGR2B	Plasma cells	CD32B	0.031	Fc fragment of IgG receptor IIb	protein-coding gene	1	Mesoderm	Immune system	0.027778	0	0.004436	0.036063
Mm Hs	CCR10	Plasma cells	GPR2	0.002	C-C motif chemokine receptor 10	protein-coding gene	1	Mesoderm	Immune system	0.166667	0	0.000951	0.000706
Mm Hs	ABCB9	Plasma cells	EST122234	0.002	ATP binding cassette subfamily B member 9	protein-coding gene	1	Mesoderm	Immune system	0.027778	0	0.000317	0.002952
Mm Hs	AMPD1	Plasma cells	NA	0	adenosine monophosphate deaminase 1	protein-coding gene	1	Mesoderm	Immune system	0	0	0	6.42e-05
Mm Hs	ANGPT4	Plasma cells	NA	0.001	angiopoietin 4	protein-coding gene	1	Mesoderm	Immune system	0	0	0	0.000706
Hs	ATXN8OS	Plasma cells	NCRNA00003|SCA8|KLHL1AS	0	ATXN8 opposite strand lncRNA	non-coding RNA	1	Mesoderm	Immune system	0	0	0	0
Hs	C11ORF80	Plasma cells	FLJ22531|TOPOVIBL	0.002	chromosome 11 open reading frame 80	protein-coding gene	1	Mesoderm	Immune system	0	0	0.01109	0
Mm Hs	CD79A	Plasma cells	MB-1|IGA	0.024	CD79a molecule	protein-coding gene	1	Mesoderm	Immune system	0.75	0	0.035171	0.018481
Mm Hs	DENND5B	Plasma cells	MGC24039	0.013	DENN domain containing 5B	protein-coding gene	1	Mesoderm	Immune system	0	0	0.00602	0.015144
Mm Hs	EAF2	Plasma cells	BM040|TRAITS	0.009	ELL associated factor 2	protein-coding gene	1	Mesoderm	Immune system	0.638889	1	0.023764	0.003337
Hs	FCRL2	Plasma cells	FCRH2|IRTA4|CD307b|SPAP1	0	Fc receptor like 2	protein-coding gene	1	Mesoderm	Immune system	0	0	0	0
Mm Hs	GNG7	Plasma cells	FLJ00058	0.009	G protein subunit gamma 7	protein-coding gene	1	Mesoderm	Immune system	0.555556	0	0.019962	0.004813
Mm Hs	GPR25	Plasma cells	NA	0	G protein-coupled receptor 25	protein-coding gene	1	Mesoderm	Immune system	0	0	0	0
Hs	GUSBP11	Plasma cells	NA	0	glucuronidase, beta pseudogene 11	pseudogene	1	Mesoderm	Immune system	0	0	0	0
Mm Hs	HIST1H2AE	Plasma cells	H2A/a|H2AFA	0.02	histone cluster 1 H2A family member e	protein-coding gene	1	Mesoderm	Immune system	0	0	0.000634	0.025154
Mm Hs	HIST1H2BG	Plasma cells	H2B/a|H2B.1A|H2BFA	0.002	histone cluster 1 H2B family member g	protein-coding gene	1	Mesoderm	Immune system	0.027778	0	0.007921	0.000449
Hs	HLA-DOB	Plasma cells	NA	0.001	major histocompatibility complex, class II, DO beta	protein-coding gene	1	Mesoderm	Immune system	0.055556	0	0.004436	0
Mm Hs	IGHD	Plasma cells	FLJ00382|FLJ46727|MGC29633	0.008	immunoglobulin heavy constant delta	other	1	Mesoderm	Immune system	0	0	0.008872	0.007508
Mm Hs	IGHE	Plasma cells	NA	0	immunoglobulin heavy constant epsilon	other	1	Mesoderm	Immune system	0	0	0.000317	0
Mm Hs	IGHM	Plasma cells	NA	0.078	immunoglobulin heavy constant mu	other	1	Mesoderm	Immune system	0.277778	1	0.052598	0.082585
Mm Hs	IGKC	Plasma cells	HCAK1	0.072	immunoglobulin kappa constant	other	1	Mesoderm	Immune system	1	1	0.153359	0.053452
Hs	IGLL3P	Plasma cells	16.1|IGLL3	0	immunoglobulin lambda like polypeptide 3, pseudogene	pseudogene	1	Mesoderm	Immune system	0	0	0	0
Mm Hs	KCNA3	Plasma cells	Kv1.3|MK3|HLK3|HPCN3	0	potassium voltage-gated channel subfamily A member 3	protein-coding gene	1	Mesoderm	Immune system	0	0	0	0.000449
Mm Hs	KCNG2	Plasma cells	Kv6.2|KCNF2	0.003	potassium voltage-gated channel modifier subfamily G member 2	protein-coding gene	1	Mesoderm	Immune system	0	0	0	0.003273
Mm Hs	LIME1	Plasma cells	FLJ20406|dJ583P15.4|LIME	0	Lck interacting transmembrane adaptor 1	protein-coding gene	1	Mesoderm	Immune system	0	0	0	0
Hs	MAN1A1	Plasma cells	NA	0.004	mannosidase alpha class 1A member 1	protein-coding gene	1	Mesoderm	Immune system	0	0	0.021863	0
Mm Hs	MANEA	Plasma cells	FLJ12838|mandaselin	0.002	mannosidase endo-alpha	protein-coding gene	1	Mesoderm	Immune system	0	0	0.001267	0.002695
Mm Hs	MAST1	Plasma cells	KIAA0973	0	microtubule associated serine/threonine kinase 1	protein-coding gene	1	Mesoderm	Immune system	0	0	0	0
Mm Hs	MROH7	Plasma cells	FLJ46354|C1orf175|HEATR8	0.002	maestro heat like repeat family member 7	protein-coding gene	1	Mesoderm	Immune system	0	0	0.010773	0.000193
Mm Hs	MZB1	Plasma cells	MGC29506|HSPC190|pERp1|MEDA-7	0.025	marginal zone B and B1 cell specific protein	protein-coding gene	1	Mesoderm	Immune system	0.972222	1	0.027567	0.020855
Mm Hs	P2RX5	Plasma cells	P2X5	0	purinergic receptor P2X 5	protein-coding gene	1	Mesoderm	Immune system	0	0	0.001901	0
Mm Hs	PAX7	Plasma cells	Hup1	0.001	paired box 7	protein-coding gene	1	Mesoderm	Immune system	0	0	0.000951	0.000898
Mm Hs	PDK1	Plasma cells	NA	0.015	pyruvate dehydrogenase kinase 1	protein-coding gene	1	Mesoderm	Immune system	0.333333	0	0.012991	0.013796
Mm Hs	PNOC	Plasma cells	PPNOC|N/OFQ|NOP	0.009	prepronociceptin	protein-coding gene	1	Mesoderm	Immune system	0.027778	0	0.000634	0.009946
Mm Hs	RASGRP3	Plasma cells	KIAA0846|GRP3|CalDAG-GEFIII	0.025	RAS guanyl releasing protein 3	protein-coding gene	1	Mesoderm	Immune system	0.166667	0	0.007605	0
Hs	REN	Plasma cells	NA	0	renin	protein-coding gene	1	Mesoderm	Immune system	0	0	0.002218	0
Mm Hs	RGS13	Plasma cells	NA	0.003	regulator of G protein signaling 13	protein-coding gene	1	Mesoderm	Immune system	0	0	0.004753	0
Hs	RPL3P7	Plasma cells	NA	0.003	ribosomal protein L3 pseudogene 7	pseudogene	1	Mesoderm	Immune system	0	0	0.018695	0
Mm Hs	SIK1	Plasma cells	msk|SNF1LK	0.029	salt inducible kinase 1	protein-coding gene	1	Mesoderm	Immune system	0	0	0	0
Mm Hs	SPAG4	Plasma cells	SUN4|CT127	0.005	sperm associated antigen 4	protein-coding gene	1	Mesoderm	Immune system	0.305556	0	0.01109	0
Mm Hs	ST6GALNAC4	Plasma cells	ST6GALNACIV|SIAT3C|SIAT7D	0.014	ST6 N-acetylgalactosaminide alpha-2,6-sialyltransferase 4	protein-coding gene	1	Mesoderm	Immune system	0.111111	0	0.019011	0
Mm Hs	TGM5	Plasma cells	TGX|TGMX	0.001	transglutaminase 5	protein-coding gene	1	Mesoderm	Immune system	0	0	0	0
Mm Hs	TMEM156	Plasma cells	FLJ23235	0.001	transmembrane protein 156	protein-coding gene	1	Mesoderm	Immune system	0.166667	0	0.003169	0
Hs	UGT2B17	Plasma cells	NA	0	UDP glucuronosyltransferase family 2 member B17	protein-coding gene	1	Mesoderm	Immune system	0	0	0	0
Mm Hs	ZBP1	Plasma cells	dJ718J7.3|DLM1|DLM-1|DAI|C20orf183	0.015	Z-DNA binding protein 1	protein-coding gene	1	Mesoderm	Immune system	0.166667	0	0.005387	0
Hs	ZNF165	Plasma cells	ZSCAN7|CT53	0.003	zinc finger protein 165	protein-coding gene	1	Mesoderm	Immune system	0	0	0.01711	0
Mm Hs	IGLC2	Plasma cells	NA	0.022	immunoglobulin lambda constant 2	other	1	Mesoderm	Immune system	0.833333	1	0.036122	0.01463
Mm Hs	IGHG1	Plasma cells	NA	0.006	immunoglobulin heavy constant gamma 1 (G1m marker)	other	1	Mesoderm	Immune system	0.638889	0	0.01109	0.001476
Hs	IGHG2	Plasma cells	NA	0.002	immunoglobulin heavy constant gamma 2 (G2m marker)	other	1	Mesoderm	Immune system	0.583333	0	0.003169	0
Mm Hs	IGHG3	Plasma cells	NA	0.005	immunoglobulin heavy constant gamma 3 (G3m marker)	other	1	Mesoderm	Immune system	0.611111	1	0.008238	0.002053
Hs	IGHGP	Plasma cells	IGHGP1	0.003	immunoglobulin heavy constant gamma P (non-functional)	other	1	Mesoderm	Immune system	0.555556	0	0.008872	0
Mm Hs	IGLC3	Plasma cells	NA	0.02	immunoglobulin lambda constant 3 (Kern-Oz+ marker)	other	1	Mesoderm	Immune system	0.722222	1	0.018695	0.016941
Mm Hs	JCHAIN	Plasma cells	IGCJ|JCH|IGJ	0.017	joining chain of multimeric IgA and IgM	protein-coding gene	1	Mesoderm	Immune system	0.833333	1	0.040558	0.008021
Hs	IGHA1	Plasma cells	NA	0.013	immunoglobulin heavy constant alpha 1	other	1	Mesoderm	Immune system	0.861111	0	0.06052	0
Hs	IGHG4	Plasma cells	NA	0.002	immunoglobulin heavy constant gamma 4 (G4m marker)	other	1	Mesoderm	Immune system	0.555556	0	0.00602	0
Hs	IGHA2	Plasma cells	NA	0.003	immunoglobulin heavy constant alpha 2 (A2m marker)	other	1	Mesoderm	Immune system	0.611111	0	0.00602	0
Hs	IGLV3-1	Plasma cells	NA	0	immunoglobulin lambda variable 3-1	other	1	Mesoderm	Immune system	0.222222	0	0.000317	0
Hs	IGLC7	Plasma cells	NA	0	immunoglobulin lambda constant 7	other	1	Mesoderm	Immune system	0.138889	0	0	0
Mm Hs	SSR4	Plasma cells	TRAPD	0.51	signal sequence receptor subunit 4	protein-coding gene	1	Mesoderm	Immune system	1	0	0.657161	0
Mm Hs	IL16	Plasma cells	LCF|IL-16|prIL-16|HsT19289|FLJ42735|FLJ16806	0.014	interleukin 16	protein-coding gene	1	Mesoderm	Immune system	0	0	0.009506	0.015272
Mm Hs	BHLHA15	Plasma cells	MIST1|bHLHa15|BHLHB8	0	basic helix-loop-helix family member a15	protein-coding gene	1	Mesoderm	Immune system	0	0	0	0.000513
Mm Hs	PPIB	Plasma cells	CYPB|OI9|B|CYP-S1|SCYLP	0.016	peptidylprolyl isomerase B	protein-coding gene	1	Mesoderm	Immune system	0	0	0.006971	0.018096
Mm Hs	CD4	Plasmacytoid dendritic cells	NA	0.009	CD4 molecule	protein-coding gene	1	Mesoderm	Immune system	0.272727	0.7	0.017035	0.006682
Mm Hs	CD8A	Plasmacytoid dendritic cells	CD8	0.01	CD8a molecule	protein-coding gene	1	Mesoderm	Immune system	0	0	0.016088	0.008609
Mm Hs	CD80	Plasmacytoid dendritic cells	B7.1|B7-1|CD28LG|CD28LG1	0	CD80 molecule	protein-coding gene	1	Mesoderm	Immune system	0	0	0	0.000193
Mm Hs	CD83	Plasmacytoid dendritic cells	HB15|BL11	0.045	CD83 molecule	protein-coding gene	1	Mesoderm	Immune system	0	0	0.038801	0.047607
Hs	LILRA4	Plasmacytoid dendritic cells	ILT7|CD85g	0.001	leukocyte immunoglobulin like receptor A4	protein-coding gene	1	Mesoderm	Immune system	1	0	0.001893	0
Mm Hs	CD86	Plasmacytoid dendritic cells	B7.2|B7-2|CD28LG2	0.026	CD86 molecule	protein-coding gene	1	Mesoderm	Immune system	0	0	0.012303	0.029232
Mm Hs	IL3RA	Plasmacytoid dendritic cells	CD123	0.008	interleukin 3 receptor subunit alpha	protein-coding gene	1	Mesoderm	Immune system	0	0	0	0.007902
Mm Hs	CCR7	Plasmacytoid dendritic cells	BLR2|CDw197|CD197|CMKBR7|EBI1	0.016	C-C motif chemokine receptor 7	protein-coding gene	1	Mesoderm	Immune system	0	0	0.042271	0.011436
Hs	CLEC4C	Plasmacytoid dendritic cells	HECL|DLEC|BDCA2|CD303|CLECSF11|CLECSF7	0.001	C-type lectin domain family 4 member C	protein-coding gene	1	Mesoderm	Immune system	0.409091	0	0.000315	0
Mm Hs	CXCR3	Plasmacytoid dendritic cells	CKR-L2|CMKAR3|IP10-R|MigR|CD183|GPR9	0.005	C-X-C motif chemokine receptor 3	protein-coding gene	1	Mesoderm	Immune system	0.045455	0	0.005047	0.004754
Mm Hs	LAMP5	Plasmacytoid dendritic cells	dJ1119D9.3|BAD-LAMP|UNC-46|C20orf103	0.005	lysosomal associated membrane protein family member 5	protein-coding gene	1	Mesoderm	Immune system	0.090909	0	0.002208	0.005846
Mm Hs	GPR183	Plasmacytoid dendritic cells	EBI2	0.019	G protein-coupled receptor 183	protein-coding gene	1	Mesoderm	Immune system	0.772727	0	0.043849	0.012592
Mm Hs	PTCRA	Plasmacytoid dendritic cells	PTA|PT-ALPHA	0.004	pre T cell antigen receptor alpha	protein-coding gene	1	Mesoderm	Immune system	0.818182	0	0.000631	0.003277
Mm Hs	ERN1	Plasmacytoid dendritic cells	IRE1|IRE1P	0.002	endoplasmic reticulum to nucleus signaling 1	protein-coding gene	1	Mesoderm	Immune system	0.090909	0	0.005363	0.001221
Mm Hs	ETV6	Plasmacytoid dendritic cells	TEL	0.015	ETS variant 6	protein-coding gene	1	Mesoderm	Immune system	0.181818	0	0.048265	0.007838
Mm Hs	MAP3K8	Plasmacytoid dendritic cells	Tpl-2|c-COT|MEKK8|ESTF	0.014	mitogen-activated protein kinase kinase kinase 8	protein-coding gene	1	Mesoderm	Immune system	0.318182	0.15	0.045426	0.007453
Mm Hs	FAM129C	Plasmacytoid dendritic cells	FLJ39802|BCNP1	0.003	family with sequence similarity 129 member C	protein-coding gene	1	Mesoderm	Immune system	0.636364	0	0.00347	0.002313
Mm Hs	SPIB	Plasmacytoid dendritic cells	SPI-B	0.01	Spi-B transcription factor	protein-coding gene	1	Mesoderm	Immune system	0.5	0	0.005363	0
Mm Hs	GZMB	Plasmacytoid dendritic cells	CCPI|CGL-1|CSP-B|CGL1|CTSGL1|SECT|CSPB	0.017	granzyme B	protein-coding gene	1	Mesoderm	Immune system	1	0	0.053943	0.008352
Mm Hs	CXCR4	Plasmacytoid dendritic cells	LESTR|NPY3R|HM89|NPYY3R|D2S201E|fusin|HSY3RR|CD184	0.04	C-X-C motif chemokine receptor 4	protein-coding gene	1	Mesoderm	Immune system	0.727273	0.05	0.194637	0.008738
Mm Hs	PACSIN1	Plasmacytoid dendritic cells	SDPI	0.04	protein kinase C and casein kinase substrate in neurons 1	protein-coding gene	1	Mesoderm	Immune system	0	1	0	0.048763
Mm Hs	TLR7	Plasmacytoid dendritic cells	NA	0.001	toll like receptor 7	protein-coding gene	1	Mesoderm	Immune system	0	0	0	0
Mm Hs	TLR9	Plasmacytoid dendritic cells	CD289	0	toll like receptor 9	protein-coding gene	1	Mesoderm	Immune system	0	0	0	0
Mm Hs	IRF7	Plasmacytoid dendritic cells	NA	0.033	interferon regulatory factor 7	protein-coding gene	1	Mesoderm	Immune system	1	1	0.021767	0.031031
Mm Hs	IRF8	Plasmacytoid dendritic cells	IRF-8|ICSBP|ICSBP1	0.069	interferon regulatory factor 8	protein-coding gene	1	Mesoderm	Immune system	1	1	0.020505	0.07382
Mm Hs	IGLL1	Plasmacytoid dendritic cells	IGVPB|IGL5|14.1|CD179B|IGLL	0.007	immunoglobulin lambda like polypeptide 1	protein-coding gene	1	Mesoderm	Immune system	0	0	0.035647	0.00212
Mm Hs	CUX2	Plasmacytoid dendritic cells	KIAA0293|CDP2|CUTL2	0.024	cut like homeobox 2	protein-coding gene	1	Mesoderm	Immune system	0	0	0	0.03026
Mm	ZFP521	Plasmacytoid dendritic cells	NA	0.001	zinc finger protein 521	protein coding gene	1	Mesoderm	Immune system	NA	NA	NA	NA
Mm Hs	MCTP2	Plasmacytoid dendritic cells	FLJ11175|FLJ33303	0.001	multiple C2 and transmembrane domain containing 2	protein-coding gene	1	Mesoderm	Immune system	0	0.05	0.000315	0.000642
Mm Hs	KLK1	Plasmacytoid dendritic cells	Klk6	0.013	kallikrein 1	protein-coding gene	1	Mesoderm	Immune system	0	1	0.008202	0.012914
Mm	CMAH	Plasmacytoid dendritic cells	NA	0.003	cytidine monophospho-N-acetylneuraminic acid hydroxylase	protein coding gene	1	Mesoderm	Immune system	0	0.3	0	0.003855
Mm Hs	BLNK	Plasmacytoid dendritic cells	SLP65|Ly57|SLP-65|BLNK-s|BASH|bca	0.017	B cell linker	protein-coding gene	1	Mesoderm	Immune system	0	1	0.000631	0.018439
Mm Hs	GRM8	Plasmacytoid dendritic cells	GLUR8|GPRC1H|mGlu8|MGLUR8	0.002	glutamate metabotropic receptor 8	protein-coding gene	1	Mesoderm	Immune system	0	0.05	0.004101	0.001221
Mm Hs	PRKCA	Plasmacytoid dendritic cells	PKCA	0.033	protein kinase C alpha	protein-coding gene	1	Mesoderm	Immune system	0	1	0.015457	0.035657
Mm Hs	CDH1	Plasmacytoid dendritic cells	uvomorulin|CD324|UVO	0.056	cadherin 1	protein-coding gene	1	Mesoderm	Immune system	0	0	0.041956	0.057308
Mm	KLRA17	Plasmacytoid dendritic cells	NA	0.002	killer cell lectin-like receptor, subfamily A, member 17	protein coding gene	1	Mesoderm	Immune system	0	1	0	0.001413
Mm Hs	IL17RB	Plasmacytoid dendritic cells	IL17RH1|EVI27|CRL4|IL17BR	0.001	interleukin 17 receptor B	protein-coding gene	1	Mesoderm	Immune system	0	0	0.000315	0.001156
Mm Hs	CARD6	Plasmacytoid dendritic cells	CINCIN1	0	caspase recruitment domain family member 6	protein-coding gene	1	Mesoderm	Immune system	0	0	0.000315	0.000321
Mm Hs	CLEC4G	Plasmacytoid dendritic cells	UNQ431|LSECtin	0.001	C-type lectin domain family 4 member G	protein-coding gene	1	Mesoderm	Immune system	0	0	0.000315	0.000899
Mm Hs	S100A8	Plasmacytoid dendritic cells	P8|CGLA|CAGA	0.064	S100 calcium binding protein A8	protein-coding gene	1	Mesoderm	Immune system	0.272727	0	0.078549	0
Mm Hs	JCHAIN	Plasmacytoid dendritic cells	IGCJ|JCH|IGJ	0.017	joining chain of multimeric IgA and IgM	protein-coding gene	1	Mesoderm	Immune system	1	0	0.042902	0.008095
Mm Hs	SERPINF1	Plasmacytoid dendritic cells	EPC-1|PIG35|PEDF	0.057	serpin family F member 1	protein-coding gene	1	Mesoderm	Immune system	1	0	0.099685	0
Mm Hs	ITM2C	Plasmacytoid dendritic cells	BRI3|E25|hRPC.1050_D_4|ITM3|BRICD2C	0.354	integral membrane protein 2C	protein-coding gene	1	Mesoderm	Immune system	1	1	0.22429	0.381497
Mm Hs	TCF4	Plasmacytoid dendritic cells	SEF2-1B|ITF2|bHLHb19|E2-2	0.394	transcription factor 4	protein-coding gene	1	Mesoderm	Immune system	0.909091	0	0.164353	0
Mm Hs	BCL11A	Plasmacytoid dendritic cells	BCL11A-XL|BCL11A-L|BCL11A-S|CTIP1|HBFQTL5|ZNF856|EVI9	0.134	B cell CLL/lymphoma 11A	protein-coding gene	1	Mesoderm	Immune system	0.909091	1	0.107886	0.141535
Mm Hs	MZB1	Plasmacytoid dendritic cells	MGC29506|HSPC190|pERp1|MEDA-7	0.025	marginal zone B and B1 cell specific protein	protein-coding gene	1	Mesoderm	Immune system	0.954545	0.4	0.031861	0.020431
Mm Hs	DERL3	Plasmacytoid dendritic cells	FLJ43842|MGC71803|derlin-3|IZP6|C22orf14	0.01	derlin 3	protein-coding gene	1	Mesoderm	Immune system	0.772727	0	0.028707	0.004433
Mm Hs	ZFAT	Plasmacytoid dendritic cells	KIAA1485|ZNF406|ZFAT1	0.001	zinc finger and AT-hook domain containing	protein-coding gene	1	Mesoderm	Immune system	0	0	0.000631	0
Mm Hs	NRP1	Plasmacytoid dendritic cells	VEGF165R|CD304	0.099	neuropilin 1	protein-coding gene	1	Mesoderm	Immune system	0.5	0.05	0.062145	0.107356
Mm Hs	SLC15A4	Plasmacytoid dendritic cells	PHT1|PTR4	0.006	solute carrier family 15 member 4	protein-coding gene	1	Mesoderm	Immune system	0.454545	0	0.016404	0
Mm Hs	CCR9	Plasmacytoid dendritic cells	GPR-9-6|CDw199|GPR28	0.005	C-C motif chemokine receptor 9	protein-coding gene	1	Mesoderm	Immune system	0	1	0	0.004433
Mm Hs	IRF5	Plasmacytoid dendritic cells	NA	0.028	interferon regulatory factor 5	protein-coding gene	1	Mesoderm	Immune system	0	0.8	0.000315	0.03328
Mm Hs	BST2	Plasmacytoid dendritic cells	CD317|tetherin	0.177	bone marrow stromal cell antigen 2	protein-coding gene	1	Mesoderm	Immune system	0.454545	1	0.202839	0.166078
